# Supplementary material for: Biochemical Composition of Pumpkin Seeds and Seed By-Products
Source: Plants (Basel). 2024 Aug 27;13(17):2395. doi: 10.3390/plants13172395 (PMC11397235; doi:10.3390/plants13172395)
Supplement: Supplementary file 1 [file plants-13-02395-s001.zip]

Archive with 1 entries (1 files):
- plants-3160522-supplementary.pdf
